# Supplementary material for: Unveiling the Texture Secrets of Morchella Germplasm: Advanced Grading and Quality Assessment Through Texture Profile Analysis (TPA)
Source: Foods. 2025 Jan 1;14(1):87. doi: 10.3390/foods14010087 (PMC11719484; doi:10.3390/foods14010087)
Supplement: Supplementary file 1 [file foods-14-00087-s001.zip]

Archive with 1 entries (1 files):
- foods-3375746-Supplementary tables.pdf
